# Supplementary material for: A novel hypoxia- and lactate metabolism-related prognostic signature to characterize the immune landscape and predict immunotherapy response in osteosarcoma
Source: Front Immunol. 2024 Nov 6;15:1467052. doi: 10.3389/fimmu.2024.1467052 (PMC11576178; doi:10.3389/fimmu.2024.1467052)
Supplement: Supplementary file 1 [file Table1.xlsx]

## Sheet: Table S1
Supplementary Table 1. 493 hypoxia-related genes and 284 lactate-related genes.
Gene	Type
ADM	hypoxia-related genes
ABCB1	hypoxia-related genes
NDRG1	hypoxia-related genes
LRP1	hypoxia-related genes
ENG	hypoxia-related genes
CREBBP	hypoxia-related genes
ADORA2B	hypoxia-related genes
ACAT1	hypoxia- and lactate metabolism-related genes
AK3	hypoxia-related genes
LDHA	hypoxia- and lactate metabolism-related genes
CXCL8	hypoxia-related genes
EFNA1	hypoxia-related genes
PSMB1	hypoxia-related genes
AK4	hypoxia-related genes
ADFP	hypoxia-related genes
ALDOA	hypoxia-related genes
PGK1	hypoxia-related genes
PDGFB	hypoxia-related genes
PSMC4	hypoxia-related genes
AKAP12	hypoxia-related genes
ANGPT2	hypoxia-related genes
TPI1	hypoxia-related genes
FGF2	hypoxia-related genes
CXCL12	hypoxia-related genes
PSMA4	hypoxia-related genes
APEX1	hypoxia-related genes
PGAM1	hypoxia-related genes
ANGPT1	hypoxia-related genes
PSME4	hypoxia-related genes
ALDOB	hypoxia- and lactate metabolism-related genes
AK2	hypoxia-related genes
BHLHB2	hypoxia-related genes
PFKP	hypoxia-related genes
CXCR1	hypoxia-related genes
TGFA	hypoxia-related genes
UBE2D1	hypoxia-related genes
ALDOC	hypoxia-related genes
BIK	hypoxia-related genes
ENO1	hypoxia-related genes
ANG	hypoxia-related genes
PSMC5	hypoxia-related genes
AMPD3	hypoxia-related genes
ALDH1A1	hypoxia-related genes
BNIP3	hypoxia-related genes
SLC2A1	hypoxia-related genes
PDGFA	hypoxia-related genes
PSME1	hypoxia-related genes
ANGPTL4	hypoxia-related genes
ALDH1A3	hypoxia-related genes
BNIP3L	hypoxia-related genes
PNP	hypoxia-related genes
CXCR2	hypoxia-related genes
PSMD5	hypoxia-related genes
ANKZF1	hypoxia-related genes
CA12	hypoxia-related genes
TGFB3	hypoxia-related genes
PSMD8	hypoxia-related genes
ANXA2	hypoxia-related genes
CA9	hypoxia-related genes
PSRC1	hypoxia-related genes
NOS2	hypoxia-related genes
RBX1	hypoxia-related genes
ATF3	hypoxia-related genes
CCL2	hypoxia-related genes
SLC16A1	hypoxia-related genes
VEGFA	hypoxia-related genes
EP300	hypoxia-related genes
ATP7A	hypoxia-related genes
CCNG2	hypoxia-related genes
DDIT4	hypoxia-related genes
PSMC6	hypoxia-related genes
B3GALT6	hypoxia-related genes
ANXA1	hypoxia-related genes
CD99	hypoxia-related genes
PSMA3	hypoxia-related genes
B4GALNT2	hypoxia-related genes
CDKN1A	hypoxia-related genes
HK2	hypoxia-related genes
HIF1A	hypoxia- and lactate metabolism-related genes
BCAN	hypoxia-related genes
ANXA5	hypoxia-related genes
CDKN1B	hypoxia-related genes
SEC61G	hypoxia-related genes
PSMC1	hypoxia-related genes
BCL2	hypoxia-related genes
ARHGAP5	hypoxia-related genes
COL5A1	hypoxia-related genes
PSMB5	hypoxia-related genes
BGN	hypoxia-related genes
ARSE	hypoxia-related genes
CP	hypoxia-related genes
PSMA6	hypoxia-related genes
BHLHE40	hypoxia-related genes
ART1	hypoxia-related genes
DDIT3	hypoxia-related genes
P4HA1	hypoxia-related genes
PSME2	hypoxia-related genes
BACE2	hypoxia-related genes
EDN1	hypoxia-related genes
ACOT7	hypoxia-related genes
PSMA7	hypoxia-related genes
BRS3	hypoxia-related genes
BCL2L1	hypoxia-related genes
EDN2	hypoxia-related genes
GPI	hypoxia-related genes
PSMD10	hypoxia-related genes
BTG1	hypoxia-related genes
BCL2L2	hypoxia-related genes
TUBB6	hypoxia-related genes
PSMD7	hypoxia-related genes
ENPEP	hypoxia-related genes
TUBA1C	hypoxia-related genes
ELOB	hypoxia-related genes
CASP6	hypoxia-related genes
BHLHB3	hypoxia-related genes
EPAS1	hypoxia-related genes
CDKN3	hypoxia-related genes
PSMA2	hypoxia-related genes
CAV1	hypoxia-related genes
EPO	hypoxia-related genes
CTSV	hypoxia-related genes
BIRC2	hypoxia-related genes
F3	hypoxia-related genes
CUL2	hypoxia-related genes
CCRN4L	hypoxia-related genes
FGF3	hypoxia-related genes
TUBA1A	hypoxia-related genes
PSMD3	hypoxia-related genes
FLT1	hypoxia-related genes
LRRC42	hypoxia-related genes
PSMD11	hypoxia-related genes
BPI	hypoxia-related genes
FOS	hypoxia-related genes
UBE2D3	hypoxia-related genes
CDKN1C	hypoxia-related genes
FTL	hypoxia-related genes
GAPDH	hypoxia-related genes
PSMD9	hypoxia-related genes
CHST2	hypoxia-related genes
C11orf2	hypoxia-related genes
CHCHD2	hypoxia-related genes
CHST3	hypoxia-related genes
HDAC9	hypoxia-related genes
YKT6	hypoxia-related genes
PSMD14	hypoxia-related genes
CITED2	hypoxia-related genes
HGF	hypoxia-related genes
MIF	hypoxia-related genes
CALD1	hypoxia-related genes
MAP7D1	hypoxia-related genes
HIF3A	hypoxia-related genes
HK1	hypoxia-related genes
MRPL15	hypoxia-related genes
PSMF1	hypoxia-related genes
CSRP2	hypoxia-related genes
CCT6A	hypoxia-related genes
MRPL13	hypoxia-related genes
PSMB2	hypoxia-related genes
CTGF	hypoxia-related genes
HMOX1	hypoxia-related genes
MCTS1	hypoxia-related genes
SEM1	hypoxia-related genes
CXCR4	hypoxia-related genes
CDC2	hypoxia-related genes
IGF2	hypoxia-related genes
UTP11	hypoxia-related genes
PSMA1	hypoxia-related genes
CXCR7	hypoxia-related genes
IGFBP1	hypoxia-related genes
KIF4A	hypoxia-related genes
AJUBA	hypoxia-related genes
CYR61	hypoxia-related genes
IGFBP2	hypoxia-related genes
HILPDA	hypoxia-related genes
EGLN3	hypoxia-related genes
DCN	hypoxia-related genes
IGFBP3	hypoxia-related genes
MRGBP	hypoxia-related genes
CLK1	hypoxia-related genes
IL6	hypoxia-related genes
KIF20A	hypoxia-related genes
PSME3	hypoxia-related genes
CNOT7	hypoxia-related genes
IL8	hypoxia-related genes
MRPS17	hypoxia-related genes
UBE2D2	hypoxia-related genes
DPYSL4	hypoxia-related genes
COL4A5	hypoxia-related genes
JUN	hypoxia-related genes
ESRP1	hypoxia-related genes
VHL	hypoxia-related genes
DTNA	hypoxia-related genes
L1CAM	hypoxia-related genes
SHCBP1	hypoxia-related genes
EGLN1	hypoxia-related genes
DUSP1	hypoxia-related genes
COL5A2	hypoxia-related genes
SLC25A32	hypoxia-related genes
PSMB7	hypoxia-related genes
COL5A3	hypoxia-related genes
LRP8	hypoxia-related genes
CORO1C	hypoxia-related genes
WTIP	hypoxia-related genes
ANLN	hypoxia-related genes
PSMB6	hypoxia-related genes
EFNA3	hypoxia-related genes
CTSD	hypoxia-related genes
MMP13	hypoxia-related genes
MAD2L2	hypoxia-related genes
PSMA5	hypoxia-related genes
EGFR	hypoxia-related genes
NFKB1	hypoxia-related genes
ANKRD37	hypoxia-related genes
ARNT	hypoxia-related genes
D4S234E	hypoxia-related genes
RPS27A	hypoxia-related genes
ENO2	hypoxia-related genes
LIMD1	hypoxia-related genes
ENO3	hypoxia-related genes
PFKL	hypoxia-related genes
UBC	hypoxia-related genes
ERO1L	hypoxia-related genes
DDX48	hypoxia-related genes
ELOC	hypoxia-related genes
ERRFI1	hypoxia-related genes
2024-12-01	hypoxia-related genes
PGF	hypoxia-related genes
PSMA8	hypoxia-related genes
ETS1	hypoxia-related genes
DKC1	hypoxia-related genes
PSMD4	hypoxia-related genes
EXT1	hypoxia-related genes
DR1	hypoxia-related genes
PKM2	hypoxia-related genes
PSMB4	hypoxia-related genes
PLAUR	hypoxia-related genes
PSMC2	hypoxia-related genes
FAM162A	hypoxia-related genes
PRPS1	hypoxia-related genes
PSMD6	hypoxia-related genes
FBP1	hypoxia- and lactate metabolism-related genes
PTGS2	hypoxia-related genes
EGF	hypoxia-related genes
RP1	hypoxia-related genes
PSMC3	hypoxia-related genes
FOSL2	hypoxia-related genes
EGR1	hypoxia-related genes
SAT1	hypoxia-related genes
HIF1AN	hypoxia-related genes
FOXO3	hypoxia-related genes
ELF3	hypoxia-related genes
UBB	hypoxia-related genes
GAA	hypoxia-related genes
ELL2	hypoxia-related genes
SLC2A3	hypoxia-related genes
PSMD1	hypoxia-related genes
GALK1	hypoxia-related genes
SPP1	hypoxia-related genes
PSMD2	hypoxia-related genes
STC1	hypoxia-related genes
HIGD1A	hypoxia-related genes
GAPDHS	hypoxia-related genes
TAGLN	hypoxia-related genes
PSMD13	hypoxia-related genes
GBE1	hypoxia-related genes
TEK	hypoxia-related genes
PSMD12	hypoxia-related genes
GCK	hypoxia-related genes
TF	hypoxia-related genes
PSMB8	hypoxia-related genes
GCNT2	hypoxia-related genes
TFF3	hypoxia-related genes
PSMB10	hypoxia-related genes
GLRX	hypoxia-related genes
TFRC	hypoxia-related genes
GPC1	hypoxia-related genes
FABP5	hypoxia-related genes
UBA52	hypoxia-related genes
GPC3	hypoxia-related genes
TGFB1	hypoxia-related genes
PSMB11	hypoxia-related genes
GPC4	hypoxia-related genes
FKBP4	hypoxia-related genes
TGM2	hypoxia-related genes
GRHPR	hypoxia-related genes
FN1	hypoxia-related genes
TH	hypoxia-related genes
GYS1	hypoxia-related genes
TXN	hypoxia-related genes
HAS1	hypoxia-related genes
VEGF	hypoxia-related genes
HDLBP	hypoxia-related genes
G22P1	hypoxia-related genes
VIM	hypoxia-related genes
HEXA	hypoxia-related genes
GAPD	hypoxia-related genes
XRCC5	hypoxia-related genes
PSMB9	hypoxia-related genes
XRCC6	hypoxia-related genes
GPCR5A	hypoxia-related genes
HOXB9	hypoxia-related genes
HS3ST1	hypoxia-related genes
HAP1	hypoxia-related genes
HSPA5	hypoxia-related genes
HBP1	hypoxia-related genes
IDS	hypoxia-related genes
HDAC1	hypoxia-related genes
IER3	hypoxia-related genes
EGLN2	hypoxia-related genes
HERC3	hypoxia-related genes
PSMB3	hypoxia-related genes
HERPUD1	hypoxia-related genes
ILVBL	hypoxia-related genes
INHA	hypoxia-related genes
HIG2	hypoxia-related genes
IRS2	hypoxia-related genes
ISG20	hypoxia-related genes
JMJD6	hypoxia-related genes
HLA-DQB1	hypoxia-related genes
KDELR3	hypoxia-related genes
HMOX2	hypoxia-related genes
KDM3A	hypoxia-related genes
KIF5A	hypoxia-related genes
HSPD1	hypoxia-related genes
KLF6	hypoxia-related genes
HSPH1	hypoxia-related genes
KLF7	hypoxia-related genes
HYOU1	hypoxia-related genes
KLHL24	hypoxia-related genes
ICAM1	hypoxia-related genes
LALBA	hypoxia-related genes
ID2	hypoxia-related genes
LARGE	hypoxia-related genes
IFI27	hypoxia-related genes
LDHC	hypoxia- and lactate metabolism-related genes
LOX	hypoxia-related genes
LXN	hypoxia-related genes
MAFF	hypoxia-related genes
IGFBP5	hypoxia-related genes
MAP3K1	hypoxia-related genes
MT1E	hypoxia-related genes
INSIG1	hypoxia-related genes
MT2A	hypoxia-related genes
IRF6	hypoxia-related genes
MXI1	hypoxia-related genes
ITGA5	hypoxia-related genes
MYH9	hypoxia-related genes
NAGK	hypoxia-related genes
KDR	hypoxia-related genes
NCAN	hypoxia-related genes
KRT14	hypoxia-related genes
KRT18	hypoxia-related genes
NDST1	hypoxia-related genes
KRT19	hypoxia-related genes
NDST2	hypoxia-related genes
NEDD4L	hypoxia-related genes
LDHB	hypoxia- and lactate metabolism-related genes
NFIL3	hypoxia-related genes
LEP	hypoxia-related genes
NR3C1	hypoxia-related genes
LGALS1	hypoxia-related genes
P4HA2	hypoxia-related genes
PAM	hypoxia-related genes
MAP4	hypoxia-related genes
PCK1	hypoxia- and lactate metabolism-related genes
MET	hypoxia-related genes
PDK1	hypoxia-related genes
MIG-6	hypoxia-related genes
PDK3	hypoxia-related genes
PFKFB3	hypoxia-related genes
MMP2	hypoxia-related genes
MMP7	hypoxia-related genes
MPI	hypoxia-related genes
PGAM2	hypoxia-related genes
MT-CO1	hypoxia- and lactate metabolism-related genes
MT-CO2	hypoxia- and lactate metabolism-related genes
MT1L	hypoxia-related genes
PGM1	hypoxia-related genes
MTL3	hypoxia-related genes
PGM2	hypoxia-related genes
MUC1	hypoxia-related genes
PHKG1	hypoxia-related genes
PIM1	hypoxia-related genes
PKLR	hypoxia-related genes
PKP1	hypoxia-related genes
PLAC8	hypoxia-related genes
NFKB2	hypoxia-related genes
NOS1	hypoxia-related genes
PLIN2	hypoxia-related genes
NOS2A	hypoxia-related genes
PNRC1	hypoxia-related genes
NOS2B	hypoxia-related genes
PPARGC1A	hypoxia-related genes
NOS2C	hypoxia-related genes
PPFIA4	hypoxia-related genes
NOS3	hypoxia-related genes
PPP1R15A	hypoxia-related genes
NP	hypoxia-related genes
PPP1R3C	hypoxia-related genes
PRDX5	hypoxia-related genes
NR4A1	hypoxia-related genes
PRKCA	hypoxia-related genes
NT5E	hypoxia-related genes
PRKCDBP	hypoxia-related genes
ODC1	hypoxia-related genes
PTRF	hypoxia-related genes
PYGM	hypoxia-related genes
RBPJ	hypoxia-related genes
PAICS	hypoxia-related genes
RORA	hypoxia-related genes
RRAGD	hypoxia-related genes
S100A4	hypoxia-related genes
PFKFB1	hypoxia-related genes
SAP30	hypoxia-related genes
SCARB1	hypoxia-related genes
PFKFB4	hypoxia-related genes
SDC2	hypoxia-related genes
SDC3	hypoxia-related genes
SDC4	hypoxia-related genes
SELENBP1	hypoxia-related genes
SERPINE1	hypoxia-related genes
PGK2	hypoxia-related genes
SIAH2	hypoxia-related genes
SLC25A1	hypoxia-related genes
PIM2	hypoxia-related genes
SLC2A5	hypoxia-related genes
PLAU	hypoxia-related genes
SLC37A4	hypoxia- and lactate metabolism-related genes
SLC6A6	hypoxia-related genes
PLOD2	hypoxia-related genes
SRPX	hypoxia-related genes
PNN	hypoxia-related genes
STBD1	hypoxia-related genes
POLM	hypoxia-related genes
PPARA	hypoxia-related genes
STC2	hypoxia-related genes
PPAT	hypoxia-related genes
SULT2B1	hypoxia-related genes
PROK1	hypoxia-related genes
TES	hypoxia-related genes
PRSS15	hypoxia-related genes
TGFBI	hypoxia-related genes
PTGS1	hypoxia-related genes
TIPARP	hypoxia-related genes
TKTL1	hypoxia-related genes
PTPNS1	hypoxia-related genes
TMEM45A	hypoxia-related genes
QSCN6	hypoxia-related genes
TNFAIP3	hypoxia-related genes
RBPSUH	hypoxia-related genes
TPBG	hypoxia-related genes
RELA	hypoxia-related genes
TPD52	hypoxia-related genes
RIOK3	hypoxia-related genes
RNASEL	hypoxia-related genes
TPST2	hypoxia-related genes
RNU3IP2	hypoxia-related genes
UGP2	hypoxia-related genes
RPL36A	hypoxia-related genes
RUTBC1	hypoxia-related genes
SAT	hypoxia-related genes
VLDLR	hypoxia-related genes
SERPINB2	hypoxia-related genes
WISP2	hypoxia-related genes
WSB1	hypoxia-related genes
SFRS6	hypoxia-related genes
XPNPEP1	hypoxia-related genes
ZFP36	hypoxia-related genes
SIN3A	hypoxia-related genes
ZNF292	hypoxia-related genes
SLC16A2	hypoxia-related genes
SLC20A1	hypoxia-related genes
SLC3A2	hypoxia-related genes
SLC6A10	hypoxia-related genes
SLC6A16	hypoxia-related genes
SLC6A8	hypoxia-related genes
SNFT	hypoxia-related genes
SORL1	hypoxia-related genes
SSSCA1	hypoxia-related genes
STRA13	hypoxia-related genes
SYT7	hypoxia-related genes
TBPL1	hypoxia-related genes
TCEAL1	hypoxia-related genes
THBS1	hypoxia-related genes
THBS2	hypoxia-related genes
TIMM17A	hypoxia-related genes
TP53	hypoxia- and lactate metabolism-related genes
TRA1	hypoxia-related genes
TXNIP	hypoxia-related genes
UMPS	hypoxia-related genes
VEGFB	hypoxia-related genes
VEGFC	hypoxia-related genes
VPS11	hypoxia-related genes
ACTN3	lactate-related genes
HAGH	lactate-related genes
LDHAL6B	lactate-related genes
LDHD	lactate-related genes
MIR210	lactate-related genes
PARK7	lactate-related genes
PER2	lactate-related genes
PFKFB2	lactate-related genes
PNKD	lactate-related genes
SLC25A12	lactate-related genes
TIGAR	lactate-related genes
AARS2	lactate-related genes
ACAD9	lactate-related genes
ACAT2	lactate-related genes
ADAMTS13	lactate-related genes
AGK	lactate-related genes
AIFM1	lactate-related genes
ATAD3A	lactate-related genes
ATPAF2	lactate-related genes
BCS1L	lactate-related genes
C1QBP	lactate-related genes
CA5A	lactate-related genes
CARS2	lactate-related genes
CHCHD10	lactate-related genes
CLPB	lactate-related genes
COQ2	lactate-related genes
COQ4	lactate-related genes
COQ8A	lactate-related genes
COQ9	lactate-related genes
COX10	lactate-related genes
COX14	lactate-related genes
COX15	lactate-related genes
COX20	lactate-related genes
COX4I1	lactate-related genes
COX5A	lactate-related genes
COX6A2	lactate-related genes
COX6B1	lactate-related genes
COX8A	lactate-related genes
CYC1	lactate-related genes
CYP27A1	lactate-related genes
DARS2	lactate-related genes
DGUOK	lactate-related genes
DLD	lactate-related genes
DNAJC19	lactate-related genes
DNM1L	lactate-related genes
EARS2	lactate-related genes
ECHS1	lactate-related genes
FARS2	lactate-related genes
FASTKD2	lactate-related genes
FBXL4	lactate-related genes
FDX2	lactate-related genes
FOXRED1	lactate-related genes
GFM1	lactate-related genes
GFM2	lactate-related genes
GOT2	lactate-related genes
GTPBP3	lactate-related genes
GYS2	lactate-related genes
HIBCH	lactate-related genes
HMGCL	lactate-related genes
HPDL	lactate-related genes
HS6ST2	lactate-related genes
HSD17B10	lactate-related genes
HTRA2	lactate-related genes
ISCA1	lactate-related genes
ISCU	lactate-related genes
KARS1	lactate-related genes
LIAS	lactate-related genes
LIPT1	lactate-related genes
LIPT2	lactate-related genes
LONP1	lactate-related genes
LRPPRC	lactate-related genes
LYRM7	lactate-related genes
MDH2	lactate-related genes
MECP2	lactate-related genes
MICOS13	lactate-related genes
MIPEP	lactate-related genes
MPC1	lactate-related genes
MRPL12	lactate-related genes
MRPL3	lactate-related genes
MRPL44	lactate-related genes
MRPS14	lactate-related genes
MRPS16	lactate-related genes
MRPS22	lactate-related genes
MRPS28	lactate-related genes
MRPS34	lactate-related genes
MT-ATP6	lactate-related genes
MT-CO3	lactate-related genes
MT-ND1	lactate-related genes
MT-ND2	lactate-related genes
MT-ND3	lactate-related genes
MT-ND4	lactate-related genes
MT-ND5	lactate-related genes
MT-ND6	lactate-related genes
MT-TF	lactate-related genes
MT-TH	lactate-related genes
MT-TI	lactate-related genes
MT-TK	lactate-related genes
MT-TL1	lactate-related genes
MT-TL2	lactate-related genes
MT-TN	lactate-related genes
MT-TP	lactate-related genes
MT-TQ	lactate-related genes
MT-TS1	lactate-related genes
MT-TS2	lactate-related genes
MT-TV	lactate-related genes
MT-TW	lactate-related genes
MTFMT	lactate-related genes
MTO1	lactate-related genes
MTRFR	lactate-related genes
NARS2	lactate-related genes
NAXE	lactate-related genes
NDUFA1	lactate-related genes
NDUFA10	lactate-related genes
NDUFA11	lactate-related genes
NDUFA12	lactate-related genes
NDUFA13	lactate-related genes
NDUFA2	lactate-related genes
NDUFA4	lactate-related genes
NDUFA8	lactate-related genes
NDUFA9	lactate-related genes
NDUFAF1	lactate-related genes
NDUFAF2	lactate-related genes
NDUFAF3	lactate-related genes
NDUFAF5	lactate-related genes
NDUFAF6	lactate-related genes
NDUFB8	lactate-related genes
NDUFB9	lactate-related genes
NDUFC2	lactate-related genes
NDUFS1	lactate-related genes
NDUFS2	lactate-related genes
NDUFS3	lactate-related genes
NDUFS4	lactate-related genes
NDUFS7	lactate-related genes
NDUFS8	lactate-related genes
NDUFV1	lactate-related genes
NDUFV2	lactate-related genes
NFS1	lactate-related genes
NGLY1	lactate-related genes
OCRL	lactate-related genes
OGDH	lactate-related genes
PC	lactate-related genes
PDHA1	lactate-related genes
PDHX	lactate-related genes
PDP1	lactate-related genes
PDSS1	lactate-related genes
PDSS2	lactate-related genes
PET100	lactate-related genes
PET117	lactate-related genes
PHKG2	lactate-related genes
PITRM1	lactate-related genes
PMPCB	lactate-related genes
PNPLA8	lactate-related genes
PNPO	lactate-related genes
PNPT1	lactate-related genes
POLG	lactate-related genes
POLG2	lactate-related genes
PUS1	lactate-related genes
PYGL	lactate-related genes
RARS1	lactate-related genes
RARS2	lactate-related genes
RMND1	lactate-related genes
RNASEH1	lactate-related genes
RRM2B	lactate-related genes
SCO1	lactate-related genes
SCO2	lactate-related genes
SDHA	lactate-related genes
SDHB	lactate-related genes
SERAC1	lactate-related genes
SFXN4	lactate-related genes
SLC19A3	lactate-related genes
SLC25A10	lactate-related genes
SLC25A26	lactate-related genes
SLC25A3	lactate-related genes
SLC25A4	lactate-related genes
SLC25A42	lactate-related genes
SLC7A7	lactate-related genes
SOD1	lactate-related genes
SUCLG1	lactate-related genes
SURF1	lactate-related genes
SYNJ1	lactate-related genes
TACO1	lactate-related genes
TANGO2	lactate-related genes
TARS2	lactate-related genes
TIMM22	lactate-related genes
TIMM50	lactate-related genes
TK2	lactate-related genes
TMEM126B	lactate-related genes
TMEM70	lactate-related genes
TRMT10C	lactate-related genes
TRMT5	lactate-related genes
TRMU	lactate-related genes
TSFM	lactate-related genes
TUFM	lactate-related genes
TWNK	lactate-related genes
TXN2	lactate-related genes
UQCC3	lactate-related genes
UQCRB	lactate-related genes
UQCRC2	lactate-related genes
UQCRQ	lactate-related genes
WARS2	lactate-related genes
YARS1	lactate-related genes
YARS2	lactate-related genes
ALDH7A1	lactate-related genes
ATP5F1D	lactate-related genes
ATP5F1E	lactate-related genes
BCKDHA	lactate-related genes
BCKDHB	lactate-related genes
BOLA3	lactate-related genes
CAMKMT	lactate-related genes
COA6	lactate-related genes
COA8	lactate-related genes
COX16	lactate-related genes
DBT	lactate-related genes
DLAT	lactate-related genes
ELAC2	lactate-related genes
ETHE1	lactate-related genes
FH	lactate-related genes
G6PC1	lactate-related genes
GATB	lactate-related genes
GATC	lactate-related genes
GFER	lactate-related genes
HADH	lactate-related genes
HADHA	lactate-related genes
HADHB	lactate-related genes
IBA57	lactate-related genes
LARS1	lactate-related genes
LARS2	lactate-related genes
LYRM4	lactate-related genes
MLYCD	lactate-related genes
MPV17	lactate-related genes
MRPS7	lactate-related genes
MT-CYB	lactate-related genes
MT-TC	lactate-related genes
MT-TE	lactate-related genes
MT-TT	lactate-related genes
NADK2	lactate-related genes
NDUFA6	lactate-related genes
NDUFAF4	lactate-related genes
NDUFAF8	lactate-related genes
NDUFB10	lactate-related genes
NDUFB11	lactate-related genes
NDUFB3	lactate-related genes
NDUFS6	lactate-related genes
NFU1	lactate-related genes
NUBPL	lactate-related genes
PCCA	lactate-related genes
PCCB	lactate-related genes
PDHB	lactate-related genes
PHKA2	lactate-related genes
PLPBP	lactate-related genes
PMPCA	lactate-related genes
PPM1B	lactate-related genes
PREPL	lactate-related genes
QRSL1	lactate-related genes
RYR1	lactate-related genes
SDHD	lactate-related genes
SLC13A5	lactate-related genes
SLC25A13	lactate-related genes
SLC25A19	lactate-related genes
SLC3A1	lactate-related genes
SQOR	lactate-related genes
SUCLA2	lactate-related genes
TAFAZZIN	lactate-related genes
TIMMDC1	lactate-related genes
TKFC	lactate-related genes
TPK1	lactate-related genes
TRNT1	lactate-related genes
TYMP	lactate-related genes
UQCRFS1	lactate-related genes
USP18	lactate-related genes
GATM	lactate-related genes
SLC25A21	lactate-related genes

## Sheet: Table S2
Supplementary Table 2. Univariate Cox regression analysis of 51 DEGs with statistically difference.
Abbreviations: DEGs, differentially expressed geens; DEHRG, differentially expressed hypoxia-related genes; DELMRG , differentially expressed lactate metabolism-related gene; HR, hazard ratio; HR(95% CI), hazard ratio (95% confidence interval).
Gene	Type	HR	HR(95% CI)	p.value
COX10	DELMRG	0.588137	0.374464241-0.923733006	0.0212017
UQCRB	DELMRG	1.79534	1.099053983-2.932751893	0.0194297
SAP30	DEHRG	1.52808	1.049892289-2.224076625	0.0268143
TIMM50	DELMRG	0.398221	0.184978679-0.857288109	0.0185945
P4HA1	DEHRG	1.64092	1.241982276-2.168010066	0.000492522
SQOR	DELMRG	0.69737	0.487775892-0.997024569	0.0481205
SDC3	DEHRG	0.729206	0.54878855-0.968937756	0.0294398
ALDH1A1	DEHRG	0.656888	0.457269901-0.943649341	0.0229788
HSD17B10	DELMRG	0.686436	0.471280604-0.999816594	0.049
PGF	DEHRG	1.36922	1.04670276-1.791107862	0.0218457
ACAT1	DEHRG and DELMRG	1.73538	1.033782245-2.913147608	0.0370082
TES	DEHRG	0.575327	0.394170714-0.839741245	0.00416708
PCCB	DELMRG	2.22644	1.333004631-3.71867673	0.00222663
ANKRD37	DEHRG	1.63948	1.113957341-2.412926469	0.0121663
CLK1	DEHRG	1.64931	1.115294072-2.439004437	0.0121895
PSMD10	DEHRG	0.643598	0.449704813-0.921089009	0.0159798
VEGFA	DEHRG	1.32006	1.070766037-1.627395596	0.00931595
NDUFB9	DELMRG	1.48684	1.074489786-2.057444164	0.0166886
TUBA1A	DEHRG	0.726184	0.585240793-0.901069885	0.00365871
TUBB6	DEHRG	0.566479	0.331534846-0.967917859	0.037593
PYGM	DEHRG	1.21156	1.033777956-1.419921333	0.0177756
HILPDA	DEHRG	1.31616	1.040917515-1.664192015	0.0217346
ANKZF1	DEHRG	1.88904	1.113124964-3.205830542	0.0184177
COL5A2	DEHRG	1.62583	1.162852752-2.273140983	0.0044788
FAM162A	DEHRG	1.64204	1.199430718-2.247969571	0.00197003
PFKFB2	DELMRG	0.105229	0.023647272-0.468266724	0.00311602
BNIP3	DEHRG	1.6671	1.272909221-2.183365449	0.000204778
PGAM1	DEHRG	1.47696	1.025762173-2.126636614	0.0360187
MLYCD	DELMRG	0.111427	0.014521904-0.854978949	0.0348012
STC2	DEHRG	1.47104	1.129876984-1.91521752	0.00414397
SFXN4	DELMRG	2.50006	1.376580945-4.540448566	0.00261476
PPFIA4	DEHRG	1.93978	1.131564555-3.325253425	0.0159771
LGALS1	DEHRG	0.841561	0.71616089-0.988918837	0.0361427
MAFF	DEHRG	1.47846	1.083310094-2.01774493	0.013728
SLC7A7	DELMRG	0.585369	0.40666745-0.842598521	0.00395768
OGDH	DELMRG	0.423005	0.234452697-0.763196578	0.00427001
MYH9	DEHRG	0.768669	0.594183966-0.99439313	0.0452025
PFKFB3	DEHRG	1.59925	1.125398189-2.272630791	0.00882185
EGLN1	DEHRG	2.11966	1.349195654-3.330103339	0.0011164
NDUFV1	DELMRG	2.15658	1.04897242-4.433723756	0.0366192
AK3	DEHRG	1.65212	1.142511499-2.389027548	0.00763167
LOX	DEHRG	1.60031	1.194833401-2.143379347	0.00161043
HMOX1	DEHRG	0.801652	0.643048591-0.99937457	0.0493534
CALD1	DEHRG	0.690206	0.515589687-0.923960549	0.0127245
ANXA5	DEHRG	0.557781	0.316980586-0.98150981	0.042899
TAGLN	DEHRG	0.678795	0.518365865-0.888875485	0.00485918
CXCL12	DEHRG	0.658577	0.484112331-0.89591586	0.00781626
CASP6	DEHRG	0.540226	0.333969782-0.873863805	0.0120923
RBPJ	DEHRG	0.612592	0.383730673-0.977949188	0.0400344
COX6A2	DELMRG	1.20112	1.008909416-1.42996046	0.0394316
ID2	DEHRG	1.61495	1.034717025-2.520564119	0.0348396

## Sheet: Table S3
Supplementary Table 3. Grouping of 84 osteosarcoma patients according to different clinical characteristics
Characteristics	Number of cases	Percentage (%)
Age
<18	66	78.57
>=18	18	21.43
Gender
Female	37	44.05
Male	47	56.95
Metastatic
Metastatic	21	25
Non-metastatic	63	75
Primary tumor site
Leg	76	90.48
Arm/Pelvis	8	9.52
Specific tumor site
Lower limb	74	88.1
Pelvis/sacrum/ilium	4	4.67
Upper limb	6	7.23
Overall survival
Alive	55	65.48
Dead	29	34.52
